# Supplementary material for: A Geographically Diverse Collection of Schizosaccharomyces pombe Isolates Shows Limited Phenotypic Variation but Extensive Karyotypic Diversity
Source: G3 (Bethesda). 2011 Dec 1;1(7):615–26. doi: 10.1534/g3.111.001123 (PMC3276172; doi:10.1534/g3.111.001123)
Supplement: Supporting Information [file supp_1.7.615_TableS5.txt]

Strain	Haplotype group	Geographic origin	NaCl 0.1M Rate	NaCl 0.05M Rate	NaCl 0.4M Rate	MMS 0.0015% Rate	No stress Rate	Diamide 1.4mM Rate	Paraquat 200�g/ml Rate	Tunicamycin 1�g/ml Rate	Hydroxyurea 8mg/ml Rate	KCl 1.45 M Rate	CdCl2 25�M Rate	MnCl2 0.1mM Rate	LiCl 225mM Rate	Cycloheximide 0.05 �g/ml Rate	Caffeine 1.5mg/ml Rate	4-nitroquinolone 0.3�g/ml Rate	Heat 40�C Rate	Galactose 2% Rate	EMS 0.3% Rate	Cisplatin 100�g/ml Rate	Maltose 2% Rate	Sucrose2% Rate	Heat 37�C Rate	CuCl2 5mM Rate	NiCl2 0.75mM Rate	Arabinose 2% Rate	Arsenite 0.2mM Rate	Arsenite 2mM Rate	CoCl2 0.25mM Rate	Ethanol (growth) 2% Rate	Glycerol (growth) 2% Rate	Melibiose 2% Rate	AlCl3 0.2mg/ml Rate	BaCl2 25mM Rate	CsCl 12.5mg/ml Rate	HqCl2 7.5�M Rate	HqCl2 15�M Rate	Tellurite 30.5mM Rate	MgCl2 1.25mM Rate	PbNO3 0.4mM Rate	Selenite 0.1mM Rate	SrCl2 25mg/ml Rate	NaCl 0.1M Efficiency	NaCl 0.05M Efficiency	NaCl 0.4M Efficiency	MMS 0.0015% Efficiency	No stress Efficiency
DBVPG6376	22	African	-0.448941479	-0.372940942	-1.787330571	-0.214320375	-0.198367949	-0.735368926	-2.141459366	-1.541129934	-0.905819556	-1.783671863	0.261811004	-0.075019956	-2.037884964	-0.10529105	-0.277622943	0.199052162	-0.523777238	-0.720134189	-0.094752894	0.250861454	0.950490345	-0.232679465	-0.133443254	-0.231269184	-0.712699837	-0.549441351	-1.429596602	-1.322522166	-0.608485037	-0.692699556	-0.370153511	-0.520218851	0.151810444	-2.267434152	-2.302767501	-0.336402802	-0.273247268	-0.395426513	-1.40215429	-0.156251711	-0.81282196	-1.792329035	-0.099897416	0.397125252	-2.5	-1.595593417	0.043511185
Y831	30	African	-0.351008592	-0.29049283	-1.787330571	-0.216895417	-0.259992446	-0.150211529	0.077109016	-1.192688059	-0.951095306	-1.783671863	0.325634541	0.014829489	-2.037884964	-0.126879896	-0.071185743	0.013862029	-1.221738756	-1.027483167	-0.079080834	0.231146306	0.693019587	-0.215352266	-0.114859857	-0.232914675	-0.727701633	-0.565173954	-1.038055017	-2.281674827	-0.012936808	-0.991031685	-0.794769145	-0.772213107	0.044168991	-2.025070931	-2.302767501	-0.275551022	-0.279354502	-0.172084576	-1.40215429	-0.021702952	-0.545015513	-2.010946877	0.087341629	0.221132912	-2.5	-1.043696996	0.071653431
Y832	30	African	-0.344351211	-0.271792838	-1.787330571	-0.257253407	-0.234451624	-0.154027811	0.050106711	-1.176368509	-1.114620884	-1.783671863	0.325548309	0.023250443	-2.037884964	-0.14687245	-0.047027409	-0.277753067	-1.231689769	-1.001724974	-0.110997893	0.22456979	0.789689528	-0.216959321	-0.050253574	-0.338480114	-0.656487085	-0.377997592	-1.301283339	-2.281674827	0.016175601	-0.901069377	-0.543560304	-0.582486414	0.102739126	-2.348073328	-2.302321301	-0.255374503	-0.206824358	-0.178917684	-1.40215429	0.01695045	-0.518322156	-2.033382795	0.065790095	0.190969344	-2.5	-1.37709705	0.131242335
CBS1059	38	African	-0.265604289	-0.266919454	-1.787330571	-0.445891075	-0.140677623	-0.133248678	-0.768093676	-1.796863216	-1.039734083	-1.783671863	0.10779742	-0.086357699	-2.037884964	-0.16081561	-0.007388473	-1.950600669	-1.41602383	-1.245412658	-0.153232894	-0.185362608	0.791029791	-0.132108477	-0.103101037	-0.18441142	-0.549128474	-0.573169376	-0.86337942	-1.607732544	-0.402223706	-1.014654188	-0.615197969	-0.702072896	0.196427965	-2.348073328	-2.167345578	-0.209529982	-0.1571561	-0.182487115	-1.40215429	-0.116890631	-0.00987524	-1.943651271	0.01081328	0.495895921	-2.5	-2.085362137	0.13020542
UWOPS92.229.4	1	American	-1.131464678	-0.377274184	-1.829446568	-0.124782797	-0.174032419	0.010402128	0.086244342	-0.734530686	-0.806075451	-1.803557937	0.039148356	-0.029683616	-2.037884964	0.19851815	0.15535413	0.220026126	-0.394097916	-1.258491958	-0.066359382	-0.005865701	1.055504934	-0.135572447	-0.13360219	-0.47809496	-0.480957616	-0.300234787	-0.612107162	-2.281674827	0.094652907	-1.014654188	-0.738741185	-1.043290378	0.02252228	-2.348073328	-2.215285781	-0.168873362	-0.172620811	-0.203119094	-1.40215429	-0.07071729	-0.533295827	-2.033382795	-0.677895519	0.236732434	-2.5	-0.676417276	0.008766214
UWOPS94.422.2	2	American	-0.24782054	-0.270779429	-1.787330571	-0.555120018	-0.199278765	-0.119693595	-1.940904429	-1.558584023	-1.164128416	-1.783671863	0.069574358	-0.075135402	-2.037884964	-0.130185681	-0.104336303	0.07138463	-1.297399799	-1.061386889	-0.100498794	-0.301701638	0.802425723	-0.190865048	-0.240822151	-0.475482536	-0.94373018	-0.768861798	-2.5	-2.281674827	-0.778099584	-1.014654188	-1.058700049	-1.099435473	-0.102280114	-2.348073328	-2.302767501	-0.216803654	-0.17456921	-0.203067669	-1.40215429	-0.177770119	-0.85310428	-2.033382795	-0.080865524	0.380956186	-2.5	-2.5	0.034111533
UFMG790	3	American	-0.410396662	-0.383350358	-1.787330571	-0.124014295	-0.13567967	0.023291071	-1.646322801	-1.282906438	-0.757966401	-1.783671863	0.192645111	-0.003182656	-2.037884964	-0.068686259	-0.04414549	0.238013274	-0.931578008	-0.736236488	-0.065418223	0.059183791	0.851737562	-0.116564883	-0.065657538	-0.326885215	-0.880391413	-0.321226498	-0.972103224	-2.222958263	-0.110700233	-0.217547013	-0.365724881	-0.527825544	-0.308602471	-2.348073328	-2.302767501	-0.224670275	-0.188068739	-0.428683914	-1.40215429	-0.277417549	-0.453940847	-2.033382795	-0.197122051	0.323991423	-2.5	-1.022788682	-0.009145409
UFMGA826	3	American	-0.484482496	-0.311632641	-1.787330571	-0.287707038	-0.115361869	-0.018040689	-0.46699352	-0.761995715	-0.804353545	-1.783671863	0.293073359	-0.088321042	-2.037884964	-0.138084093	-0.330133402	0.20178548	-1.294236269	-0.568348373	-0.094294936	0.149716146	0.86778732	-0.128178933	0.015393056	-0.448105997	-0.858614963	-0.443226521	-1.497426527	-2.271975654	-0.05411368	-0.501994078	0.188100697	-0.524790538	0.014031742	-2.284787531	-2.302767501	-0.196054037	-0.14567624	-0.27831232	-1.40215429	-0.130581495	-0.475665119	-2.033382795	0.00208295	0.343907208	-2.5	-1.879208507	-0.034330566
UFMGA529	3	American	-0.407759426	-0.365389631	-1.787330571	-0.036427244	-0.139300836	0.048577976	-2.141459366	-0.848803917	-0.586881275	-1.783671863	0.150678658	-0.043277009	-2.037884964	-0.106218515	-0.082882708	0.176432652	0.245666022	-0.655158698	-0.009951771	-0.595157528	0.776182684	-0.113233999	0.047704046	-0.432834472	-0.772073977	-0.93776949	-1.772868487	-2.194839179	0.104316049	-0.795367468	-0.645107142	-0.840645518	-0.199619346	-1.728881995	-2.302767501	-0.179313299	-0.143532	-0.686265368	-1.414683497	-0.329490296	-0.487230161	-2.033382795	-0.254586787	0.601867709	-2.5	-2.12886555	0.090613519
UFMGR435	4	American	-0.369481328	-0.384734511	-1.787330571	-0.396136061	-0.163816784	-0.119309472	-0.128632979	-1.027437903	-1.081229218		0.278207478	-0.142183321	-2.037884964	-0.012117941	-0.021376017	0.046201654	-0.237861332	-0.731171974	-0.101102825	0.05463204	0.750871237	-0.226557531	0.18344916	-0.588147304	-0.63404001	0.081913962	-0.55244763	-2.270411058	-0.138744264	-0.963954319	-0.752403632	-0.638040259	0.092915013	-2.348073328	-2.302767501	-0.313370659	-0.224348664	-0.1381751	-1.40215429	-0.069310096	-0.47826791	-1.942036929	-0.09407398	0.299410573	-2.5	-1.623032935	0.073294858
UFMGR420	4	American	-0.446313708	-0.362740112	-1.787330571	-0.389372983	-0.156050002	-0.078643917	-0.0816578	-1.03828319	-0.931994424		0.285279815	-0.117765964	-2.050942826	-0.00320893	-0.01416528	0.00659476	-0.15972016	-0.649501059	-0.096102292	0.077503798	0.649477341	-0.218970182	0.259105025	-0.497781924	-0.546270088	-0.058955446	-0.582926196	-2.281674827	-0.101078049	-0.898625236	-0.774261356	-0.740096283	0.055755941	-2.348073328	-2.238439575	-0.27459426	-0.234636968	-0.12334562	-1.40215429	-0.089061245	-0.414296057	-2.033382795	-0.007289384	0.290138905	-2.5	-1.597892942	0.07422896
UFMGR416	4	American	-0.390756193	-0.410819573	-1.787330571	-0.337777514	-0.164070785	-0.052837639	-0.066909554	-0.96488042	-0.864322778	-1.783671863	0.292119887	-0.135259669	-2.037884964	0.046141913	0.00845975	-0.037654121	-0.180367249	-0.839002772	-0.102296954	0.137237046	0.641040493	-0.22020821	0.194988484	-0.535041122	-0.552863685	-0.335449475	-0.567454206	-2.212803531	-0.040659836	-0.790834193	-0.779960606	-0.620304622	-0.017300867	-2.309868272	-2.094901704	-0.272508246	-0.203951955	-0.132019709	-1.252782781	-0.052177871	-0.445360717	-1.937359361	-0.02085332	0.299158085	-2.5	-1.107247865	0.123360065
UFMGR424	4	American	-0.385077674	-0.389181215	-1.787330571	-0.310140906	-0.262918942	-0.060804465	-0.085600025	-0.984890317	-0.756559924	-1.783671863	0.324766663	-0.078350461	-2.050942826	0.02321423	0.01149269	-0.010580946	-0.126476306	-0.756330487	-0.096998624	0.068490772	0.535287607	-0.227083241	0.250617834	-0.412572631	-0.604584631	-0.393404253	-0.506565109	-2.281674827	-0.152906683	-0.842355151	-0.691406586	-0.652583438	0.028159592	-2.348073328	-2.302767501	-0.267351905	-0.185830807	-0.11816862	-1.40215429	-0.056843924	-0.47777183	-1.897140719	0.048529512	0.302428402	-2.5	-1.274982936	0.090959991
UFMGR418	4	American	-0.387137023	-0.406609665	-1.787330571	-0.369506416	-0.113862427	-0.127804491	-0.053273275	-0.926823221	-0.94022764		0.293310375	-0.141037997	-2.024827103	0.045535213	0.015742202	0.190196579	-0.187820901	-0.538702773	-0.08653774	0.085237174	0.603783237	-0.20475451	0.264565437	-0.484323295	-0.619070993	-0.113270974	-0.61317662	-2.256910802	0.003826071	-0.896178667	-0.667352512	-0.681319905	-0.00270102	-2.210944036	-2.302767501	-0.348546162	-0.226113189	-0.106859127	-1.40215429	-0.027559211	-0.420543951	-1.92464998	-0.039099182	0.191167387	-2.5	-1.546132621	0.042466504
UFMGR427	5	American	-0.283709315	-0.264173674	-1.745214574	-0.27056743	-0.186146599	-0.035302357	-0.701369309	-0.890574927	-0.817935371	-1.783671863	0.337014725	0.076813207	-2.037884964	-0.025269245	0.014900066	0.160053589	-0.514540908	-0.589307357	-0.041317042	0.287323879	0.686581331	-0.15945284	0.025879194	-0.16009854	-0.288435896	-0.322655688	-0.63984823	-2.272595853	0.146110213	-0.777836157	-0.497164728	-0.592581445	0.228444756	-2.10698212	-1.958213179	-0.170169136	-0.126613638	-0.124644471	-1.080264129	0.069645188	-0.302973683	-1.627299949	-0.014041436	0.19509732	-2.5	-0.264782272	0.01407741
UFMGA1263	6	American	-0.40618626	-0.387015735	-1.787330571	-0.161207225	-0.132773406	-0.016055349	-0.466521387	-1.215829218	-0.973625823	-1.783671863	0.179322225	0.069150851	-2.037884964	-0.064406353	-0.045755031	0.261584373	-0.876107771	-0.622703371	-0.064279576	0.053225656	0.871173134	-0.100366034	-0.060827053	-0.344681699	-0.849423165	-0.291503857	-0.955358392	-2.281674827	-0.160576225	-0.680460289	-0.489887215	-0.189320043	-0.177993821	-1.696484979	-2.302767501	-0.241885415	-0.194982153	-0.43745222	-1.40215429	-0.198311988	-0.503974176	-2.033382795	-0.193769112	0.340816792	-2.5	-1.447455793	0.037829118
UFMGA602	7	American	-0.336016165	-0.226553962	-1.787330571	0.084772458	-0.106695692	-0.010868515	-0.49683359	-0.883058064	-1.036397926	-1.783671863	0.338012246	0.155591151	-2.024827103	0.124197727	0.045725527	-0.010988528	0.360559499	-0.893286857	0.009865956	0.000508638	0.796883084	-0.094662687	-0.074184185	-0.389965647	-0.700972842	-0.302253974	-0.907042204	-2.116345237	0.08637147	-0.666217971	-0.450171369	-0.384862129	0.089900887	-2.348073328	-2.302767501	-0.189351416	-0.055859099	-0.374384019	-1.40215429	-0.092500713	-0.257347339	-2.033382795	-0.031533453	0.32920447	-2.5	-1.446664102	0.044639071
UFMGA571	7	American	-0.458952499	-0.248007591	-1.745214574	-0.003005809	-0.115028823	0.06095724	-0.478986051	-0.411169402	-0.358806979	-1.803557937	0.366537003	0.139243029		0.144925467	0.049132817	-0.068376089	0.334739682	-0.772076467	0.031737922	-0.120558882	0.818501836	-0.070081407	-0.011984495	-0.4474557	-0.745850265	-0.613931378	-0.81216718	-2.281674827	0.241600781	-0.791855996	-0.108441855	-0.573638181	0.094209366	-2.296497546	-2.302767501	-0.178526226	-0.043896312	-0.418989156	-1.414683497	-0.054834652	-0.349074057	-2.033382795	-0.073215817	0.291307898	-2.5	-1.611616626	0.069539042
UFMGA521	7	American	-0.34990051	-0.227353915	-1.829446568	0.069775161	-0.104836946	0.006484224	-0.427549751	-0.726497809	-0.86934573		0.340662045	0.172128793		0.133192578	-0.003401449	0.079493181	0.326983832	-0.981876208	0.039064148	-0.030351364	0.802073412	-0.046506792	0.044859306	-0.36433575	-0.655951771	-0.718962208	-0.902577957	-1.34401519	0.225135828	-0.897669598	0.035979924	-0.634743569	0.125380027	-2.174254615	-2.302767501	-0.146699542	-0.018027013	-0.412569758	-1.40215429	-0.050003057	-0.334467091	-2.033382795	-0.062973768	0.381072665	-2.5	-1.367819571	0.081696909
UFMGA1153	8	American	-0.29394887	-0.194848088	-1.787330571	0.020799402	-0.195354994	-0.054187303	-1.368606767	-0.702230879	-0.695410756	-1.783671863	0.423883733	0.09781887	-2.037884964	-0.047158802	-0.14593752	-0.078544714	-0.245550394	-1.133443895	-0.022510313	0.106942051	0.533248734	-0.125776364	-0.097563957	-0.647017969	-0.394883555	-0.333020546	-1.1118864	-2.291374	0.101030339	-1.014654188	-0.55368509	-0.718244448	0.227733981	-2.228540415	-2.302767501	-0.224541679	-0.105897446	-0.129246351	-1.40215429	0.053031406	-0.280435144	-2.033382795	-0.027723598	0.347406897	-2.5	-1.193829945	-0.068766592
UFMGA1000	8	American	-0.300316743	-0.165593782	-1.787330571	0.017562146	-0.134499444	-0.02080213	-1.350745963	-1.058222252	-0.602575843	-1.783671863	0.267321399	0.064467065	-2.037884964	-0.042477443	-0.129057031	0.02905705	-0.636430887	-0.968771892	0.010467435	0.110357002	0.520030496	-0.086020713	0.013596713	-0.751649098	-0.34837206	-0.664318733	-1.290952878	-2.281674827	0.215560223	-1.014654188	-0.624239034	-0.687025005	0.186903783	-2.04984085	-2.302767501	-0.203275936	-0.077222177	-0.10837422	-1.40215429	0.03816641	-0.303327952	-2.033382795	-0.015673801	0.177149561	-2.5	-1.198477504	0.000244991
UFMGR434	9	American	-0.367788727	-0.254609984	-1.745214574	-0.355242533	-0.212359598	-0.066463862	-0.482553006	-1.085858203	-0.87053416	-1.783671863	0.258575658	0.063319967	-2.037884964	-0.017120694	-0.068027444	0.203641726	-0.443958897	-0.451184599	-0.075216221	0.242380923	0.675047792	-0.168537272	-0.23736301	-0.129205464	-0.376780866	-0.051123169	-0.497269828	-2.281674827	0.238337583	-1.014654188	-0.586030579	-0.474928678	0.16508382	-2.178483697	-2.081002805	-0.206322097	-0.12040127	-0.083561495	-1.120719046	0.047341268	-0.357442907	-1.636841948	-0.131752028	0.303976536	-2.5	-1.42133476	-0.005437652
UFMGR428	10	American	-0.27241429	-0.251802427	-1.787330571	-0.265424213	-0.228645398	-0.062933856	-0.106440678	-0.668609026	-0.931600502	-1.783671863	0.398986853	-0.036854479	-2.037884964	0.017591169	-0.081466814	-0.0699659	-0.056228055	-0.907159918	-0.059913627	0.064729341	0.663789193	-0.139256499	0.035652836	-0.534664148	-0.608950616	-0.383596201	-0.488265075	-2.152767224	-0.192858669	-0.701203947	-0.659456672	-0.532058821	0.14031004	-2.114153282	-2.302767501	-0.219756965	-0.132567746	-0.120804079	-1.40215429	-0.026002324	-0.462128919	-1.720338568	-0.070697435	0.339661035	-2.5	-0.672628461	0.062690645
UFMGA1152	11	American	-0.280408427	-0.158266697	-1.787330571	0.028601719	-0.164889279	-0.013907582	-1.079837484	-0.913962138	-0.62443452	-1.783671863	0.268802739	0.069887743	-2.037884964	-0.008670554	-0.127951083	-0.014616331	-0.630436733	-1.143000385	0.008694244	0.095433014	0.519482314	-0.090024555	-0.002665206	-0.591233717	-0.392613946	-0.785383482	-1.368777101	-2.281674827	0.265328792	-0.952985741	-0.866008812	-0.804042708	0.216504646	-2.348073328	-2.302767501	-0.203793025	-0.090052543	-0.06556364	-1.40215429	0.037553919	-0.335752501	-2.033382795	0.02907733	0.286189165	-2.5	-1.10616163	0.038860367
UFMGR437	12	American	-0.406098816	-0.444475159	-1.787330571	-0.412699275	-0.171966377	-0.137682027	-0.108975656	-1.226702959	-0.938398503	-1.763785789	0.244135807	-0.123451502	-2.037884964	-0.010073758	-0.000359335	-0.043578581	-0.14240707	-0.621307005	-0.105139597	0.068005839	0.571264998	-0.237629547	0.179936194	-0.544686371	-0.510823756	-0.239415331	-0.60141814	-2.281674827	-0.046349403	-0.979585169	-0.492604993	-0.792000253	0.00281419	-2.293856231	-2.19911971	-0.262500803	-0.239907416	-0.153014794	-1.369203259	-0.072647834	-0.473861884	-2.033382795	-0.09933761	0.19132801	-2.5	-1.606860285	0.15924958
UFMGA738	13	American	-0.496913888	-0.487565622	-1.787330571	-0.103961393	-0.157730092	-0.061385109	-1.691401821	-0.59652525	-0.965307598		0.29200426	-0.08102271	-2.024827103	0.024167701	-0.218797372	0.028308741	-0.14328065	-1.209759307	0.01531273	-0.287442597	0.588554498	-0.1225326	0.05191844	-0.36211758	-0.947074862	-0.867914415	-1.079584854	-1.590394438	-0.176657229	-1.014654188	-0.607431408	-0.774191714	-0.060164337	-1.881092933	-2.302767501	-0.182777761	-0.109770514	-0.20103464		-0.167794177	-0.322921038	-1.765738282	-0.076656906	0.29872028	-2.5	-1.492075673	0.010807141
CBS357	35	American	-0.268910055	-0.262244504	-1.787330571	-0.347200547	-0.184438263	-0.107467594	-1.679439047	-1.342764838	-1.000469144	-1.783671863	0.055930607	0.030547948		-0.46374495	-0.96578215	0.088375916	-1.700462319	-0.556955513	-0.150742349	-0.313688495	1.096994698	-0.176786464	-0.22807409	-0.251934431	-1.11799961	-0.078704365			-0.182423211	-0.947655287	-0.585645202	-0.354451162	-0.254068273	-2.324518192	-2.302767501	-0.133084315	-0.106245936	-0.537880486	-1.40215429	-0.241707135	-0.403014022	-2.033382795	-0.017195944	0.30572443	-2.5		-0.089916957
NCYC2387	14	Unknown	-0.281050505	-0.254332653	-1.829446568	-0.420905382	-0.103096405		-0.420850157	-1.431879987	-1.204638116		0.059404764	0.046875062	-2.024827103	0.085102378	0.062660661	0.102397559	-1.339837284	-1.185705044	-0.137666984	0.204267986	-0.930055017	-0.159894948	-0.528048516	-0.155936157	-1.030543254	-0.815664798	-0.675626661		0.219234701	-1.014654188	-1.121604706	-1.10171785	-0.02934551	-2.348073328	-2.302767501	-0.192196877	-0.181869878	-0.433906408		-0.01145241	-0.256814732	-2.01724073	0.027426164	0.020111168	-2.5	-1.841312372	-0.084203345
DBVPG4435	14	Unknown	-0.291614462	-0.268984869	-1.787330571	-0.369548517	-0.137980888	0.034701362	-0.562780486	-1.283484304	-1.02874484	-1.763785789	0.105302257	0.068423597	-2.050942826	0.126809332	0.078690908	0.114028228	-1.462431523	-0.900503667	-0.135696532	0.130920886	-1.315316879	-0.171868018	-0.692621792	-0.118860008	-0.595315209	-0.762070468	-0.671642787	-2.281674827	0.285077232	-1.014654188	-0.661294096	-0.983453149	-0.035584462	-2.25982743	-2.144085489	-0.228447363	-0.171539039	-0.437783334	-1.40215429	-0.021868581	-0.04311611	-2.033382795	-0.04285282	0.288854948	-2.5	-1.732199743	0.049272718
AWRI442	14	Unknown	-0.243419528	-0.28113921	-0.883206075	-0.404673924	-0.199081272	-0.061293994	-0.633842135	-1.238203133	-1.113458838	-1.763785789	0.324682352	0.024259106	-2.037884964	0.028822728	0.017367743	0.129789814	-1.640692707	-0.478090755	-0.101398589	0.01280711	0.735699507	-0.204312327	-0.293286778	-0.291896705	-0.777534919	-0.576984319	-0.753521693	-1.911374126	-0.297909745	-1.014654188	-1.087094935	-0.891265341	-0.002005925	-2.348073328	-2.302767501	-0.205283926	-0.197887232	-0.268465891	-1.40215429	-0.012565255	-0.237450878	-2.033382795	-0.044431049	0.293267271		-1.765645482	-0.013081504
DBVPG6281	17	Unknown	-0.364884835	-0.283092987	-1.787330571	-0.359531851	-0.201140949	-0.08734493	-0.804511631	-1.134953173	-0.930178423	-1.783671863	0.443728853	0.052988062	-2.037884964	-0.087816144	-0.111693055	0.179368442	-1.738139376	-1.305635144	-0.102018996	-0.165942198	0.780028673	-0.170357804	-0.151091009	-0.23830431	-0.567337225	-0.54171382	-1.180767229	-1.663113944	-1.162029631	-0.975162014	-1.094346925	-0.969383508	0.108697891	-1.716460224	-2.302767501	-0.201233642	-0.123824962	-0.144016542	-1.40215429	0.036741251	-0.347963609	-2.011974972	0.013848227	0.438043718	-2.5	-1.92907479	0.131614032
NCYC380	17	Unknown	-0.227491946	-0.290146285	-1.745214574	0.053636998	-0.147204329	0.01223785	-1.958686287	-1.247314543	-0.498590623	-1.783671863	0.338399062	0.200453658	-2.037884964	0.283891224	0.04353676	0.034247124	-0.922913992	-0.848892765	0.003587968	0.171299284	0.900084317	-0.191858752	-0.030694483	-0.146056481	-0.382816182	-0.393038355	-0.693481135	-1.656859376	-0.040509104	-0.610385603	-0.517779894	-0.347503304	0.056572529	-2.348073328	-2.302767501	-0.166204081	-0.104890694	-0.01124692	-1.414683497	0.009066178	-0.048723714	-1.79972754	0.035204135	0.412021451	-2.5	-0.634608856	0.036667806
DBVPG6417	17	Unknown	-0.26339389	-0.21614944	-1.829446568	-0.669953488	-0.196247516	-0.103645339	-0.259184256	-1.353735501	-1.260857587	-1.783671863	0.547594053	0.060222512	-2.037884964	0.027360978	0.026204464	0.296849329	-1.794307941	-1.138621486	-0.269854638	-0.050421425	0.897806365	-0.199373731	-0.184595743	-0.20498744	-0.84952087	-0.370368643	-1.598636896	-2.271975654	-1.119753793	-0.97469664	-0.714669512	-0.660380546	0.097185192	-2.267907559	-2.302767501	-0.233041067	-0.196430085	0.312780791	-1.40215429	0.009818476	-0.512659511	-2.033382795	0.066734971	0.432890475	-2.5	-2.190028951	0.155035404
CBS1063	17	Unknown	-0.243938367	-0.254106453		-0.387663036	-0.183856277	-0.142898994	-1.111211534	-1.486380755	-0.744674492	-1.783671863	0.503408117	0.05476776	-2.037884964	-0.161070671	-0.15249346	0.158892409	-1.950012525	-1.190992956	-0.127120525	-0.214033	0.807065353	-0.175084024	-0.171568359	-0.36200533	-0.65433552	-0.325298593	-0.788808421	-2.144298525	-1.349237408	-0.79310387	-0.96111033	-0.870643769	-0.235066222	-2.348073328	-2.30049845	-0.175001803	-0.188225553	-0.108721523	-1.40215429	-0.052575204	-0.328990774	-2.033382795	-0.052458058	0.314085519		-1.865996493	0.012224723
Y470	29	Unknown	-0.213878184	-0.210348795	-1.787330571	-0.46707822	-0.086294792	-0.061482826	-0.046689328	-1.363480447	-1.261066358	-1.783671863	0.465964852	0.045183921	-2.037884964	0.129075332	0.04109816	0.263901065	-0.917270892	-1.128893413	-0.10774745	0.199548319	0.949819736	-0.11929799	0.029483906	-0.267145608	-0.689416256	-0.582527645	-0.457760977	-2.062450638	-0.00507829	-0.768598991	-0.743583787	-0.684337666	-0.16584439	-2.348073328	-2.274961839	-0.096507816	-0.105329355	-0.140727246	-1.40215429	0.096596644	-0.103525666	-2.033382795	0.040386287	0.422202351	-2.5	-2.157525838	0.061624483
DBVPG6447	32	Unknown	-0.38650042	-0.328753376	-1.787330571	-0.30021889	-0.284929718	-0.183685935	-1.658285231	-1.637722903	-1.308252015	-1.783671863	0.493233962	0.093807864	-2.037884964	-0.042874593	-0.081492762	0.156658138	-1.950012525	-1.159593526	-0.114484111	-2.03441017	0.419469743	-0.219056196	-0.387412034	-0.419226679	-1.000998901	-0.494482961	-0.971372385		-0.843817629	-0.472759007	-0.371511105	-0.26130415	0.115112032	-2.348073328	-2.302767501	-0.398823294	-0.191410596	-0.187661443	-1.40215429	0.008758507	-0.617981518	-2.033382795	-0.050767262	0.412043874	-2.5	-0.618847011	0.12868106
DBVPG6449	32	Unknown	-0.39038233	-0.270405641	-1.787330571	-0.302579271	-0.333808846	-0.279457075	-1.047791296	-1.507919342	-1.323394434	-1.783671863	0.201628135	-0.326654465	-2.037884964	-0.106135104	-0.346138936	0.222579566	-1.950012525	-1.209922429	-0.14125514	0.04273651	0.916039605	-0.378683768	-0.271448808	-0.252889442	-1.899653183	-0.4571374	-0.557720146	-2.041934487	-1.380817828	-1.014654188	-0.879841867	-0.817823895	-0.092196755	-2.345496228	-2.302767501	-0.415613756	-0.412000095	-0.144752591	-1.40215429	-0.204042659	-0.820846076	-2.033382795	-0.000351648	0.484368859	-2.5	-1.927123946	0.147840876
CBS358	33	Unknown	-0.241703418	-0.398104262	-1.787330571	-0.204224523	0.108254663	0.082300684	0.016658215	-0.886673034	-0.882588648	-1.763785789	0.215955669	0.00208226	-1.588994525	-0.010302265	-0.240543614	0.393718587	-0.99953731	-1.035611436	-0.092928689	0.244280105	0.7861149	-0.101196288	0.064570741	-0.066824066	-0.78660011	-0.073954076	-2.055954592	-1.64096139	-0.189087157	-1.014654188	-0.866461191	-0.580874499	-0.325136182	-2.189538911	-2.302767501	-0.20810046	-0.250512109	-0.267321436	-1.40215429	-0.192440416	-0.634157466	-2.033382795	-0.030711024	0.200925507	-2.5		0.035125695
CBS1044	39	Unknown	-0.26766085	-0.354561851	-1.787330571	-0.458427763	-0.234033541	-0.161241762	-0.95211742	-0.941376927	-1.373471743	-1.783671863	0.440669104	-0.033212701	-2.037884964	0.047113905	-0.027047644	0.163139845	-1.243303527	-0.822190756	-0.197174896	0.204518134	0.976450656	-0.216317096	-0.155907421	-0.214976652	-1.00181852	-0.621739147	-2.5	-2.271975654	-0.781360184	-0.942759609	-0.584375447	-0.587141292	-0.079462167	-2.348073328	-2.302767501	-0.380446926	-0.211041096	-0.270362082	-1.40215429	-0.053456044	-0.50233926	-2.033382795	-0.038730404	0.438925039	-2.5	-2.113275962	0.10430015
NCYC2722	16	Asian,European,African,Unknown	-0.732998865	-0.481396081	-1.787330571	0.032041146	-0.222987261	-0.203963017	0.199552958	-1.131528559	-1.020053859	-1.783671863	0.14491828	0.099499934	-2.037884964	-0.048224637	-0.086172253	-0.760573208	-0.503080458	-0.946774412	-0.082958204	0.249674247	1.142770432	-0.211630032	-0.715074241	-0.627110286	-0.605361058	-0.570764261	-2.5	-1.68980329	-0.676961855	-0.710708935	-0.774492241	-0.628580287	-0.114717371	-2.348073328	-2.302767501	-0.338940157	-0.190039839	-0.241314601	-1.414683497	0.045475589	-0.730086263	-2.033382795	-0.073958039	0.134219205	-2.5	-1.735771032	0.164805962
NCYC132	16	Asian,European,African,Unknown	-1.251729865	-0.605963931	-1.787330571	-0.136558448	-0.14521073	-0.117335571	-0.439153613	-0.825950072	-0.7374358	-1.783671863	0.38260034	0.121442588	-1.917907293	-0.116692284	-0.006596694	-0.756691968	-0.696606697	-0.831798831	-0.047987703	0.029429805	1.020020722	-0.121801211	-0.227748408	-0.578915638	-0.100568844	-0.316715305	0.149829627	-1.030668958	0.070995558	-0.924798905	-0.490133491	-0.095677826	0.206970686	-2.243586162	-2.302767501	-0.190973698	-0.093096839	-0.218634867	-1.40215429	0.07081355	-0.286395265	-1.730405441	-0.283585156	0.260050313	-2.5	-2.063499997	-0.059202154
NCYC535	16	Asian,European,African,Unknown	-1.306296878	-0.418949958	-1.787330571	-0.031313098	-0.155897085	-0.038466548	-1.781152153	-0.895585942	-0.894449392	-1.783671863	0.304000059	0.050854297	-2.037884964	-0.095444959	0.02265472	-0.19149997	-0.474731348	-0.639812654	-0.061539169	0.260352585	1.166782796	-0.094582121	-0.127273889	-0.305410339	-0.221517361	-0.211560621	-0.458697141	-1.587613406	-0.370099371	-0.420867486	-0.607648728	-0.296125976	0.306143784	-2.097933826	-2.302767501	-0.229390525	-0.122700175	-0.200752854	-1.40215429	0.063954145	-0.214649346	-1.779866719	-0.182120522	-0.014371819	-2.5	-1.951741702	-0.014698208
DBVPG2817	16	Asian,European,African,Unknown	-0.786771759	-0.478532189	-1.787330571	-0.058498626	-0.273068071	-0.258967005	0.048296628	-1.013314966	-0.724693812	-1.783671863	-0.057516934	-0.178208296	-2.037884964	0.035072218	0.00226714	-0.190287345	-0.494606812	-1.060929105	-0.163099998	0.216364109	1.116889836	-0.278754972	-0.372929618	-0.610625184	-0.595443702	-0.658220233	-2.026263745	-2.281674827	-0.713724557	-0.799902847	-0.974126727	-0.799519808	-0.213784341	-2.348073328	-2.302767501	-0.383991391	-0.245528221	-0.232796182	-1.414683497	-0.088925907	-0.832842277	-2.033382795	-0.057819207	0.357166719	-2.5	-1.713646925	0.065900412
DBVPG4437	16	Asian,European,African,Unknown	-0.687878216	-0.486077146	-1.829446568	-0.170441865	-0.243684657	-0.18906343	0.160778094	-0.99551964	-1.133183752	-1.783671863	0.087066777	0.10365749	-2.037884964	-0.128608796	-0.125499292	-1.602599594	-0.6259815	-0.628524375	-0.114731219	0.250632581	1.084892197	-0.239704936	-0.301889311	-0.416307499	-0.635770357	-0.403697042	-1.264993667	-2.281674827	-0.759526577	-0.517129409	-0.393005785	-0.377926975	-0.076290341	-2.348073328	-2.302767501	-0.348435296	-0.221225776	-0.27630059	-1.414683497	0.030402653	-0.77806648	-2.033382795	-0.187347196	0.282673328	-2.5	-2.241091053	0.07198388
AWRI141	16	Asian,European,African,Unknown	-1.289268588	-0.575426764	-1.787330571	-0.282595233	-0.218815057	-0.180547241	-2.141459366	-1.135917317	-0.968853913	-1.783671863	0.25002045	0.010515134	-2.050942826	-0.172763804	-0.040999992	-0.251567168	-0.907902995	-0.745491704	-0.137491579	0.187593168	1.050974849	-0.204810731	-0.297152866	-0.284323216	-0.359665767	-0.066918144	-0.622467731	-2.271975654	-0.706031272	-0.874897436	-0.253816447	-0.161383113	0.215056695	-2.345496228	-2.302767501	-0.304228575	-0.225679722	-0.270469127	-1.40215429	-0.000771955	-0.430123698	-2.033382795	-0.292176294	0.242567183	-2.5	-2.09944693	-0.09263014
DBVPG6699	18	Asian,European,African,Unknown	-0.351897348	-0.308960671	-1.787330571	-0.12935438	-0.366637368	-0.10623535	0.16698792	-0.894953189	-0.670048813	-1.783671863	0.133442216	-0.064691443	-2.037884964	-0.057616705	-0.503031587	-0.130925546	-0.576429814	-1.112052493	-0.070299168	-0.140619702	0.740646067	-0.235658404	-0.723667509	-0.487633413	-0.370181731	-0.503718375	-1.014160651	-1.860935839	0.151511592	-0.691969843	-0.791807473	-0.617815423	-0.072160412	-2.24784162	-1.605053705	-0.374736594	-0.222962452	-0.072261978	-0.491783196	-0.174859609	-0.420377117	-1.995483935	-0.023908682	0.25247382	-2.5	-2.075916592	0.007044976
Y0036	18	Asian,European,African,Unknown	-0.281413557	-0.285674205	-1.787330571	-0.202040351	-0.284987482	-0.179479842	0.111910295	-1.647163577	-1.0903037	-1.783671863	0.129619342	-0.115270272	-2.037884964	0.070585136	-0.024902789	-0.092217062	-1.308243543	-1.136731294	-0.093649585	0.034385992	0.979824074	-0.216306274	-0.301055528	-0.50351	-0.728561697	-0.807237192	-0.952434922	-2.291374	-0.240890428	-0.947225039	-0.979609081	-0.906307187	-0.084039062	-2.21749852	-2.287598128	-0.203613397	-0.198696634	-0.5913735	-1.40215429	-0.068813554	-0.507151982	-2.037890215	0.087857141	0.303784977	-2.5	-1.771354114	0.130206424
Y0037	18	Asian,European,African,Unknown	-0.444720301	-0.278929448	-1.787330571	-0.171735181	-0.377404614	-0.478115303	0.088951314	-1.707963985	-0.924450134	-1.783671863	0.100872577	-0.103970912	-1.949765246	0.04914829	-0.821688044	-0.10765908	-1.080282849	-1.235804592	-0.046014502	0.047500408	0.550905062	-0.207131917	-0.799301588	-0.522820453	-0.521066335	-0.805824136	-1.050663405	-1.942462787	-0.518612311	-0.887873797	-0.793157757	-0.760676575	-0.052783119	-2.348073328	-0.942484399	-0.391001794	-0.190824364	-0.921635309	-1.40215429	-0.137504713	-1.133267656	-2.028926783	-0.107003188	0.350942095	-2.5	-1.302493393	-0.019118898
DBVPG4433	18	Asian,European,African,Unknown	-0.315190332	-0.274123314	-1.787330571	-0.187111531	-0.206849629	-0.079522856	-0.161651905	-0.831580722	-0.703117721	-1.783671863	0.076096846	0.216770371	-2.037884964	0.064271496	-0.063862215	0.204664758	-0.869331359	-0.91090257	-0.050398446	-0.35071088	0.610969042	-0.084662807	-0.239903066	-0.444255362	-0.145987997	-0.448682337	-0.718290906	-2.281674827	0.367493824	-0.661901478	-0.688678893	-0.737936608	-0.107471051	-2.348073328	-1.967300882	-0.265231636	-0.095857289	-0.022586169	-1.40215429	0.018519014	-0.323165055	-2.033382795	0.025201342	0.267057441	-2.5	-1.645974851	0.111227116
DBVPG6610	18	Asian,European,African,Unknown	-0.351580319	-0.225084149	-1.787330571	-0.18225054	-0.247729735	-0.061510197	0.158224055	-1.207484156	-0.821822442	-1.783671863	0.025734619	0.013087023	-2.037884964	-0.0530928	-0.146756709	-0.058370242	-0.936731253	-0.650753489	-0.116952203	-0.28261999	1.016248407	-0.173508938	-0.453833112	-0.548292397	-0.5188493	-0.203433213	-0.56314008	-1.528764136	-0.074397334	-0.643369395	-0.485121841	-0.360651321	0.159347397	-2.284710904	-2.004778475	-0.300616378	-0.148934019	-0.238694216	-1.40215429	-0.148575227	-0.465215268	-2.033382795	0.01015637	0.268397446	-2.5	-1.590007126	0.070822804
Y468	18	Asian,European,African,Unknown	-0.222964499	-0.209513285	-1.787330571	0.051343313	-0.085474181	0.017098602	0.271752178	-0.7183694	-0.69823666	-1.783671863	0.33614448	0.189506795	-2.037884964	0.125094364	0.110194548	0.126965377	-0.545690393	-0.941664301	0.047988946	-0.099434467	1.006045629	-0.07005401	-0.125446561	-0.574543652	-0.461026749	-0.572059866	-0.745546578	-1.840318525	-0.031673949	-0.718912876	-0.984514841	-0.825024323	0.194154835	-2.299620421	-0.780539397	-0.137069826	-0.046361324	-0.079976228	-1.40215429	0.017480006	-0.299359489	-2.033382795	0.000498727	0.425561718	-2.5	-0.876632345	0.070168451
Y469	18	Asian,European,African,Unknown	-0.370450333	-0.198196708	-1.787330571	-0.23799727	-0.175470056	-0.117428583	0.23284309	-0.942433062	-0.680145335	-1.783671863	0.278364877	0.091275102	-2.037884964	0.122397805	0.000984097	0.124545215	-0.961960061	-0.64894979	-0.064032351	-0.166276567	0.805423906	-0.134954895	-0.271361549	-0.19322954	-0.223364015	-0.554448846	-0.228321673	-1.611245592	0.018966506	-0.963414779	-0.897595851	-0.834858368	0.05746004	-2.348073328	-1.978997065	-0.122357174	-0.10049013	-0.015510097	-1.240542039	0.058885497	-0.571181255	-2.033382795	-0.003613117	0.35997581	-2.5	-0.411123148	0.1478425
CRUK972	18	Asian,European,African,Unknown	-0.279701282	-0.199272644	-1.787330571	-0.052526067	-0.224077065	-0.06060936	0.232401387	-0.797384767	-0.848973774	-1.783671863	0.156414044	0.113188945	-2.037884964	0.037206872	0.069107389	-0.110345787	-0.463753545	-0.620272728	0.013765058	-0.13053111	1.025613339	-0.111477809	-0.400265339	-0.425973824	-0.42216641	-0.181581165	-0.687856291	-1.677420618	0.108822827	-0.355948547	-0.247805327	-0.499827164	0.08846937	-2.348073328	-1.407627698	-0.287627877	-0.132517257	-0.097279497	-1.34394699	-0.098828551	-0.418825618	-1.778620337	0.003932793	0.182594905	-2.5	-1.387816999	0.019197878
CRUK975	18	Asian,European,African,Unknown	-0.283505816	-0.201033978	-1.787330571	-0.108047163	-0.213397183	-0.035217677	0.251432186	-0.887085603	-0.958052192	-1.783671863	0.165050873	0.098943756	-2.037884964	0.039767722	0.086067641	-0.044236838	-0.472508949	-0.539394984	0.004785642	-0.096780856	1.006676315	-0.116871701	-0.283787065	-0.535965865	-0.380060243	-0.210560785	-0.768397398	-2.271975654	0.140562257	-0.350423671	-0.152137319	-0.378906739	0.189679135	-2.136931359	-1.479612255	-0.267661011	-0.102526424	-0.088807774	-1.187027449	-0.099699604	-0.38860554	-1.815434466	-0.006006864	0.113244538	-2.5	-1.557975578	0.005483491
DBVPG6279	18	Asian,European,African,Unknown	-0.337041058	-0.35834215	-1.760131695	-0.576338192	-0.308160906	-0.142559291	0.014253919	-1.25744004	-1.057856958	-1.783671863	0.063857313	-0.374454718	-2.037884964	-0.060503346	-0.156056391	-0.062484184	-0.791483683	-1.144378259	-0.210820826	-0.04208586	0.824105707	-0.287770802	-0.365123888	-0.190838755	-0.358903842	-0.722249803	-1.038271043	-1.869907938	-0.815896092	-0.948204194	-0.942523727	-0.811546097	0.087331545	-2.345496228	-2.200837285	-0.29542721	-0.274785369	-0.198356554	-1.333869674	-0.151345983	-0.837505476	-1.9980975	-0.00146237	0.3345621	-2.5	-2.445970475	0.065730897
CBS2628	19	Asian	-0.135443304	-0.455647578	-1.829446568	-0.500220127	-0.309605554	-0.170388079	-2.074557685		-1.004911575	-1.763785789	0.123275104	-0.13441623	-2.024827103	-0.390586009	-0.401426542	-0.478104562	-1.927481931	-0.838328212	-0.206710365	-0.194653552	0.995287282	-0.31526506	-0.376037071	-0.449637915	-0.719247268	-0.672172036	-1.389460865		-0.558883902	-0.896075718	-0.734552366	-0.478685283	-0.213183799	-2.348073328		-0.331209471	-0.339605179	-0.285719781		-0.199660469	-0.457074755	-2.033382795	-0.119083185	0.45135585	-2.5	-0.791936821	0.02445421
CBS2775	20	Asian	-0.305724417	-0.255807244	-1.787330571	-0.20138737	-0.138432248	0.018941687	-2.032177024	-1.198223568	-0.786966269	-1.783671863	0.22761796	0.067102287	-2.037884964	0.106739271	0.112339972	0.224799011	-0.833370767	-1.117242601	-0.044856891	-0.040276682	0.887410626	-0.103508662	0.033965288	-0.497203658	-0.603434007	-0.362936949	-0.775208625	-1.907994618	-0.344201265	-1.014654188	-0.911091046	-0.874140746	-0.206016493	-2.348073328	-2.302767501	-0.167984387	-0.101259776	-0.008129307	-1.40215429	-0.075474799	-0.444511799	-2.033382795	-0.003841528	0.37373348	-2.5	-0.954176112	0.145978212
CBS2776	20	Asian	-0.313134826	-0.267316933	-1.787330571	-0.236156347	-0.167840881	-0.027103348	-1.922672209	-1.470338739	-0.942860189	-1.783671863	0.191792599	-0.038275065	-1.619738559	0.053212705	0.035104652	0.24954902	-1.30338509	-0.738118384	-0.122446272	-1.920921223	0.936429013	-0.170904315	0.022122196	-0.243847033	-0.840347578	-0.339407281	-1.433081507	-1.694419399	-0.164670542	-1.014654188	-0.788321154	-0.665908783	-0.174023657	-2.348073328	-2.302767501	-0.209918776	-0.156144932	-0.251155068	-1.40215429	-0.108122093	-0.45301473	-2.033382795	-0.00031132	0.457424307	-2.5	-1.586376271	0.098938018
CBS1058	34	Asian	-0.286144655	-0.299137132	-1.787330571	-0.207148507	-0.159617467	-0.013038509	-1.919809691	-0.952058349	-0.970060246	-1.783671863	0.251438553	-0.024743024		0.077157033	-0.050842422	0.120664321	-1.504189679	-0.817967615	-7.73197E-05	0.068120503	1.0559602	-0.125529886	-0.145338879	-0.42316605	-0.859887843	-0.356020575	-1.001257219	-2.271975654	-0.972158537	-0.99852107	-0.284165169	-0.526456613	-0.110326275	-2.252697631	-2.302767501	-0.244882132	-0.160845017	-0.28201744	-1.40215429	-0.159289087	-0.382595295	-2.033382795	-0.07008845	0.261149464	-2.5	-1.873848945	-0.021673976
CBS352	36	Asian	-0.190713181	-0.167307922	-1.541129108	0.012413323	-0.069060512	-0.044513794	-0.094844812	-1.232452168	-1.152279938	-1.783671863	0.26191948	-0.148985915	-2.037884964	0.03928439	-0.154086647	0.309675709	-1.05694676	-0.308468324	0.009896029	0.214435043	1.034662891	-0.112922439	0.109909756	-0.241304439	-1.257616566	-0.144820747	-0.650976794	-0.962189767	-1.380817828	-1.014654188	-0.616819825	0.18704582	-0.540129318	-2.313702208	-2.302767501	-0.104770605	-0.213426689	-0.079959696	-1.414683497	-0.25517246	-0.356365591	-2.033382795	-0.083981329	0.278710952	-2.5	-1.052320501	0.107190604
NCYC2355-1	15	Asian	-0.238220537	-0.179992924	-1.787330571	0.065266055	-0.182729	-0.050345352	-0.693729327	-0.555230142	-0.887317467	-1.783671863	0.352213325	0.082021578	-2.037884964	0.27626326	0.08254066	0.158712867	-0.096884564	-0.90685833	0.061342108	0.207925944	1.08323366	-0.1111984	-0.246634714	-0.410772283	-0.553082567	-0.295192685	-0.47115002	-1.497824256	-0.303477141	-0.600283538	-0.648226352	-0.519703507	0.25195221	-2.348073328	-2.302767501	-0.280149941	-0.062513119	-0.12851593	-1.389923709	0.103027531	-0.661356132	-2.033382795	0.012504757	0.214757879	-2.5	-1.208568202	0.018269144
NCYC936	15	Asian	-0.242693583	-0.142901609	-1.774993318	0.015887898	-0.201472688	-0.06044889	-0.740251942	-0.50468454	-1.339520014	-1.751377933	0.352411687	0.055931538	-2.037884964	0.269485408	0.043199316	0.201035491	-0.236509517	-0.765047638	0.026454943	0.231785704	1.052848089	-0.114662364	-0.224168027	-0.554266449	-0.565630856	-0.331932215	-2.067295854	-1.530925495	-0.144149831	-0.651229777	-0.618239122	-0.425108149	0.19424299	-2.348073328	-2.302767501	-0.27078117	-0.085736533	0.13087687	-1.341832915	0.059329962	-0.621964332	-2.033382795	-0.005994563	0.229524988	-2.5	-1.420045318	-0.042648128
DBVPG6448	21	European	-0.330105171	-0.265418466	-1.19804385	-0.07483411	-0.223095854	-0.078120312	0.02602378	-1.124012159	-0.785297877	-1.783671863	-0.104995488	0.030122425	-2.037884964	0.00653082	-0.257662801	0.106519271	-0.530128316	-0.831690779	0.010042877	0.241136274	0.885502106	-0.161511088		-0.7069423	-0.335084719	-0.440260624	-1.185219902	-2.167728415	0.220859041	-0.904450819	-0.699183087	-0.74510514	0.192193662	-2.348073328	-2.301203735	-0.182111482	-0.107577464	-0.072297128	-1.147976468	0.036408296	-0.39826404	-2.033382795	-0.008980309	0.276742787	-2.5	-1.0213277	0.09814234
CBS2777	21	European	-0.533814481	-0.38637861	-1.787330571	-0.17342655	-0.457750528	-0.239515647	-0.216041777	-1.326872107	-1.21669406	-1.783671863	0.186291091	-0.126139254	-2.037884964	-0.018598293	-0.265548176	-1.954701367	-1.5746577	-1.087621177	-0.05462839	-1.571630223	0.774071527	-0.282028938	-0.408662776	-0.320257777	-1.455323295	-0.504049107	-1.979937668	-1.615103635	-1.027935159	-0.548435857	-0.531863901	-0.49582655	-0.379730743	-2.348073328	-2.041806621	-0.461715433	-0.304800535	-0.242894745	-1.40215429	-0.368161704	-0.881019691	-1.628790947	0.168414987	0.467004873	-2.5	-2.195400607	0.125586582
CBS7335	23	European	-0.379913205	-0.245927602	-1.787330571	-0.020501158	-0.108899376	-0.123408377	0.187418862	-0.746505201	-1.396230231	-1.783671863	0.338020745	0.023766452	-2.037884964	0.227038761	0.128766009	0.174647589	-1.17667188	-0.90648752	0.043099988	0.247370738	0.669629144	-0.177565684	-0.190406551	-0.327928156	-0.64654293	-0.376231737	-1.163917399	-1.770740314	-0.158663282	-0.749362881	-0.281801362	0.878657491	0.140111948	-2.303644152	-2.302767501	-0.353189438	-0.191741707	-0.102854344	-1.268894321	0.03254723	-0.348745531	-2.033382795	-0.00242051	0.121335774	-2.5	-0.721991045	-0.075798891
DBVPG2801	24	European	-1.425567236	-0.568106005	-1.787330571	-0.063504081	-0.218894274	-0.037818772	0.12581233	-0.277057941	-0.787681637	-1.783671863	0.30363695	0.008189104	-2.037884964	0.06624116	-0.053704919	-0.054179371	-0.102870691	-0.771711396	0.010571056	-0.153021273	0.917542023	-0.151118296	-0.090707494	-0.593066058	-0.546016799	-0.365106488	-0.696849096	-1.492540293	-0.166012881	-0.712048344	-0.678723773	-0.509943307	0.132188632	-2.348073328	-2.302767501	-0.304206712	-0.095282158	-0.148848805	-1.40215429	0.068468518	-0.55116015	-2.033382795	-1.30719971	0.134829134	-2.5	-1.205012596	0.063385203
DBVPG2805	25	European	-0.453310664	-0.228037565	-1.787330571	-0.100451981	-0.182954125	-0.158377977	-0.367236226	-0.744934008	-0.781886011	-1.783671863	0.118590391	0.086482069	-2.037884964	0.021893904	0.078753207	0.215124075	-0.61325265	-0.798027966	-0.010125053	-0.028791343	0.954049783	-0.233287144	-0.270578575	-0.297852418	-0.435662082	-0.477415553	-0.459128991	-1.817466368	0.172345814	-0.592722028	-0.51421005	-0.480382433	0.19979451	-2.293333321	-1.578333084	-0.187126048	-0.119934125	-0.074842476	-1.367935063	0.041620316	-0.364922258	-2.033382795	0.016691546	-0.008132422	-2.5	-1.522945761	0.057898905
DBVPG2804	26	European	-0.28588081	-0.277476926	-1.787330571	-0.053214884	-0.163840402	0.028821087	-0.082527428	-0.473533428	-0.606784382	-1.783671863	0.233029252	0.111563075	-2.037884964	0.148852829	0.15256212	0.244251335	-0.890606011	-1.299787873	-0.002587577	0.117788907	0.949267325	-0.122835484	-0.059923823	-0.364111831	-0.249917334	-0.806681237	-1.219617321	-2.182743861	-0.804629506	-0.908439066	-1.030294994	-0.939975671	0.17456161	-2.348073328	-1.911130794	-0.21504535	-0.099470798	-0.046034573	-1.40215429	0.045608626	-0.276313317	-1.876612308	-0.028187987	0.117175903	-2.5	-1.216988858	0.083156055
DBVPG2806	26	European	-0.297475429	-0.286210322	-1.787330571	-0.056792847	-0.243063965	-0.005476224	-0.101063226	-0.474438599	-0.716878857	-1.783671863	0.216732926	0.104759475	-2.037884964	0.117640744	0.137092108	0.226574377	-0.912582931	-1.246951558	-0.011872067	0.136881062	0.958610229	-0.129558655	-0.094437162	-0.515024093	-0.281519432	-0.716558631	-1.171539897	-2.188801993	-0.87082562	-0.776476996	-0.983823314	-0.836993459	0.235584862	-2.348073328	-2.129325616	-0.231693433	-0.149247744	-0.036296227	-1.40215429	0.03341691	-0.327176852	-1.967954857	0.028559346	0.067678533	-2.5	-1.031555962	0.09816168
DBVPG2807	26	European	-0.324424536	-0.291684113	-1.787330571	-0.083452337	-0.199161208	0.003381952	-0.191374327	-0.519448786	-0.8927811	-1.783671863	0.215139987	0.098229556	-2.050942826	0.100630651	0.127627564	0.051946965	-0.994211451	-1.104793831	-0.0157822	0.043825187	0.980009505	-0.155769272	-0.112556068	-0.193621428	-0.264962355	-0.622891063	-1.095497503	-2.189140159	-1.046617172	-0.844956458	-0.810365681	-0.745379675	0.00683605	-2.348073328	-2.302767501	-0.193934212	-0.109138009	-0.034422574	-1.40215429	0.013082517	-0.326155262	-1.866312495	0.083077016	0.174083756	-2.5	-1.325335604	0.086605714
DBVPG2808	26	European	-0.321359566	-0.294381392	-1.787330571	-0.066265196	-0.194060949	0.019997455	-0.008401866	-0.396254543	-0.765319032	-1.783671863	0.204553881	0.104416306	-2.037884964	0.112206727	0.135728718	-0.021139084	-1.083896267	-0.922507971	-0.035560636	0.02975877	0.955474809	-0.159335483	-0.117762747	-0.594211278	-0.333934501	-0.536005687	-0.880516752	-1.980199985	-0.651381303	-0.775225901	-0.782108795	-0.571209031	0.182759711	-2.063310111	-1.846968959	-0.216721584	-0.154474354	-0.014596495	-1.399499536	0.008127839	-0.305656372	-2.033382795	-0.015898975	-0.168418092	-2.5	-0.290757763	0.254578308
DBVPG2809	26	European	-0.287859126	-0.300440358	-1.787330571	-0.075447864	-0.184749352	0.057085532	-0.024417897	-0.487003372	-0.591436572	-1.783671863	0.220841312	0.105741664	-2.037884964	0.116422406	0.146394533	0.239987331	-1.035243692	-0.941362718	-0.012148239	0.109066446	0.983377407	-0.152160608	-0.050575799	-0.49068157	-0.257508888	-0.45810427	-1.147689844	-2.281674827	-0.905145202	-0.825175949	-0.656886197	-0.647322953	-0.010181964	-2.323227861	-2.145564315	-0.228546439	-0.153841408	-0.049313705	-1.40215429	0.02119676	-0.332429365	-2.033382795	-0.040448109	0.249698395	-2.5	-1.011887269	0.135786621
DBVPG2810	27	European	-0.403796276	-0.355863024	-1.787330571	-0.339342363	-0.320167689	-0.170328065	-1.945893682	-0.902133018	-0.630163854	-1.783671863	0.234945462	-0.212419813	-2.037884964	0.040442944	-0.148171662	-0.204004724	-0.863652838	-0.166972776	-0.15904009	-1.439168539	0.966871282	-0.305919385	-0.136983958	-0.696484254	-0.909512297	-0.223391874	-0.771610978	-2.211497258	-0.279988817	-0.564484927	-0.195219174	-0.264967048	-0.026524432	-2.154618405	-2.302767501	-0.33355328	-0.289097203	-0.450401141	-1.289401465	-0.166334765	-0.216712169	-2.033382795	-0.00507536	-0.081929571	-2.5	-2.5	-0.01906167
DBVPG2811	28	European	-0.51139273	-0.304352043	-1.787330571	-0.108853921	-0.166559501	-0.15492527	-1.574512531	-1.187567577	-0.68250203	-1.669710352	0.057745073	0.062244738	-1.952113213	-0.080902332	0.12273347	0.255252651	-0.828436228	-0.124283666	-0.029835679	-1.043283043	1.00179021	-0.175393063	-0.139453931	-0.634724394	-0.490983556	-0.023837966	-0.630144011	-1.683682781	0.013659721	-0.646063806	-0.18572854	0.018671049	0.074137143	-2.348073328	-2.234000585	-0.233270298	-0.164183044	-0.059134215	-1.389625082	-0.084831542	-0.10107187	-1.913426329	-0.020243771	0.234684648	-2.5	-1.662550679	0.033414568
DBVPG2812	28	European	-0.395605421	-0.316965337	-1.787330571	-0.059114571	-0.234384605	-0.2459666	-0.750254171	-1.026443551	-1.477846519	-1.783671863	-0.123673002	0.085664047	-2.024827103	0.083778563	0.006965656	0.091265639	-1.314640124	-0.624736516	-0.015084698	-1.766206887	0.984820527	-0.148383151	-0.206877858	-0.442140905	-0.447445542	0.113067872	-1.211200197	-2.291374	0.338555959	0.078658399	-0.180848825	0.07149456	0.005460266	-2.348073328	-1.632331777	-0.339657563	-0.151231634	-0.104611967	-1.40215429	-0.099909615	-0.264998188	-1.843899363	-0.041037303	0.518338355	-2.5	-2.131179033	-0.012843159
DBVPG2814	28	European	-0.502997942	-0.333469476	-1.745214574	-0.139870319	-0.204137268	-0.011168788	-1.765362435	-0.898764139	-0.675480429	-1.767408304	0.107800439	0.067069225	-2.037884964	-0.112522251	-0.089788866	0.166879902	-0.763014313	-0.458059715	-0.073695269	-0.692961476	1.054714817	-0.13774966	-0.166644097	-0.426334298	-0.241172802	-0.216518211	-1.804384466	-2.271975654	0.04132258	-0.617215709	-0.498692629	-0.307187339	0.159415968	-2.328621148	-2.208542487	-0.238487873	-0.140750218	-0.058561312	-1.40215429	-0.106508729	-0.070877423	-1.968668914	-0.004685874	0.237747556	-2.5	-1.883903271	0.080669354
DBVPG2815	28	European	-0.410906804	-0.342946218	-1.603408395	-0.222881486	-0.117971054	-0.024137944	-1.795910502	-1.292072187	-0.703878171	-1.783671863	0.013787543	0.105209266	-1.856524683	-0.067490466	-0.006849304	0.52120327	-0.809908328	-0.566259981	-0.039886389	-0.865642394	1.036843437	-0.154579669	-0.008071901	-0.584790104	-0.338796348	-0.256945875	-1.856952633	-1.494686172	0.039842711	-0.341609737	-0.561128237	-0.284363747	0.111135238	-2.348073328	-2.302767501	-0.209634541	-0.136694008	-0.072829274	-1.40215429	-0.085610659	-0.074673649	-1.92458577	-0.151200586	0.154618809	-2.5	-2.19808751	0.003006512
DBVPG2816	28	European	-0.442025358	-0.30759913	-1.781592534	-0.138738433	-0.222679678	-0.102409123	-0.785290584	-0.890093491	-0.601147521	-1.731324494	0.020959511	0.092962152	-1.942032144	-0.02090317	0.055464931	0.302577765	-0.44825011	-0.464664846	-0.025871309	-1.12684271	0.984806252	-0.157913215	-0.158925344	-0.589965366	-0.381725303	-0.405941447	-0.850279923	-1.561301697	-0.033622757	-0.640231493	-0.54582774	-0.337169288	0.027854544	-2.348073328	-2.165109412	-0.210714477	-0.133944656	0.207820806	-1.319358913	-0.093906257	-0.078917558	-2.033382795	-0.055205479	0.187047575	-2.5	-2.129932347	0.06471538
DBVPG2818	28	European	-0.481720642	-0.320371186	-1.781506589	-0.153638088	-0.180909425	0.111300382	-1.354102177	-0.888543875	-0.733071974	-1.783671863	0.045506482	0.091579212	-2.037884964	-0.117717031	-0.087165294	0.266106007	-0.640908774	-0.349345498	-0.069737369	-0.879558417	1.028790403	-0.193216094	-0.02812045	-0.59855535	-0.380466269	-0.093289974	-1.826285884	-1.569007785	0.113041219	-0.429374346	-0.272938028	-0.251636647	0.155326833	-1.619728435	-2.006706976	-0.196702543	-0.119107263	-0.074347507	-1.355102738	-0.115147586	0.059010321	-2.020201983	0.051879452	0.252926667	-2.5	-1.838356524	0.060658815
CBS374	31	European	-0.394120636	-0.34653258	-1.787330571	-0.231357516	-0.191632682	-0.106682758	-0.147214641	-1.445193111	-0.614033496	-1.783671863	-0.080551702	-0.158745706	-2.037884964	0.074128219	-0.346277446	-0.032581707	-1.361468989	-1.033876975	-0.055407182	-0.162053075	0.812970119	-0.177367383	-0.07135999	-0.344109897	-0.455337947	-0.280273147	-0.43270663	-1.239257771	-0.107860526	-0.714441502	-0.541548976	-0.512757765	-0.072826735	-2.348073328	-2.302767501	-0.233418995	-0.172449519	-0.135044137	-1.34460535	-0.041711219	-0.117275856	-2.033382795	-0.020482752	0.370284702	-2.5	-1.109546435	0.13178672
CBS1057	37	European	-0.301485828	-0.276957006	-1.787330571	-0.314189332	-0.219904419	-0.137437588	0.006650984	-1.269171508	-1.085891162	-1.783671863	0.40930959	-0.026582617	-2.037884964	-0.060221167	-0.073593476	0.118146785	-1.409029982	-0.783313119	-0.101822153	-0.05531935	0.891102325	-0.180734373	-0.146896981	-0.235524606	-0.729244328	-0.479674072	-0.635312299	-1.711004475	-1.260133178	-1.006007957	-0.618898397	-0.527416958	-0.146272814	-2.350650428	-2.292539755	-0.216999474	-0.155972002	-0.147837772	-1.40215429	0.012700927	-0.434518654	-1.97949323	0.01302271	0.463100436	-2.5	-2.241310127	0.116910998
[truncated: 79 more columns]
